# Supplementary material for: A review of the alderfly genus Leptosialis Esben-Petersen (Megaloptera, Sialidae) with description of a new species from South Africa
Source: Zookeys. 2012 Jun 14;(201):27–41. doi: 10.3897/zookeys.201.2623 (PMC3385847; doi:10.3897/zookeys.201.2623)
Supplement: XML Treatment for Leptosialis [file zookeys.201.2623-treatment1.xml]

<!DOCTYPE tp:taxon-treatment
  PUBLIC "-//TaxonX//DTD Taxonomic Treatment Publishing DTD v0 20100105//EN" "tax-treatment-NSO.dtd">
<tp:taxon-treatment xmlns:tp="http://www.plazi.org/taxpub"><tp:treatment-meta><mixed-citation publication-type="journal"><person-group><name><surname>Price</surname><given-names>Benjamin W.</given-names></name><name><surname>Liu</surname><given-names>Xingyue</given-names></name><name><surname>de Moor</surname><given-names>Ferdy C.</given-names></name><name><surname>Villet</surname><given-names>Martin H.</given-names></name></person-group><article-title>A review of the alderfly genus 
                    <italic>Leptosialis</italic> Esben-Petersen (Megaloptera, Sialidae) with description of a new species from South Africa
                </article-title><source>Zookeys</source><day>14</day><month>6</month><year>2012</year><volume>2012</volume><issue>201</issue><fpage>27</fpage><lpage>41</lpage><pub-id pub-id-type="doi">10.3897/zookeys.201.2623</pub-id></mixed-citation></tp:treatment-meta><tp:nomenclature><label>Genus</label><tp:taxon-name>
                        <tp:taxon-name-part taxon-name-part-type="genus">Leptosialis</tp:taxon-name-part>
                    <object-id xmlns:xlink="http://www.w3.org/1999/xlink" xlink:type="simple">http://species-id.net/wiki/Leptosialis</object-id>
								</tp:taxon-name><tp:taxon-authority>Esben-Petersen</tp:taxon-authority><tp:nomenclature-citation-list><tp:nomenclature-citation><tp:taxon-name>Leptosialis</tp:taxon-name><comment> Esben-Petersen, 1920: 502. Type species: <italic><tp:taxon-name>Leptosialis africana</tp:taxon-name></italic> Esben-Petersen, 1920: 502 (original designation).</comment></tp:nomenclature-citation></tp:nomenclature-citation-list></tp:nomenclature><tp:treatment-sec sec-type="Diagnosis"><title>Diagnosis.</title><p>The adults of <italic><tp:taxon-name>Leptosialis</tp:taxon-name></italic> are characterized by the following morphological traits: the narrowly elongated forewing, which is about 3.0–4.0 times longer than wide; the distally branched Rs; the MA either unbranched, bifurcated or trifurcated; the MP distally branched or with one or both main branches bifurcated; the male 9<sup>th</sup> tergum with a pair of posterolateral, digitiform processes; the paired ectoproct; the 11<sup>th</sup> gonocoxite in caudal view ventrally with a pair of acute, hook-like processes. At present no characters can be used to distinguish the larvae of the genus <italic><tp:taxon-name>Leptosialis</tp:taxon-name></italic> from other alderfly genera, many of which currently lack larval description.
                    </p></tp:treatment-sec><tp:treatment-sec sec-type="Description"><title>Description.</title><sec sec-type="Adults"><title>Adults (<xref ref-type="fig" rid="F1">Figs 1–4</xref>).
                        </title><p>Forewing length ~8–11 mm in males; ~11–12 mm in females. Body: generally brown or blackish-brown. Head: antenna pilose approximately half the length of the forewing; ocelli absent, or represented by three very small tubercles on vertex; labrum ~4.0–5.0 times wider than long, lateral margins rounded, front margin slightly emarginated. Prothorax &gt; two times wider than long. Legs: yellow or dark brown, bearing dense setae; tarsal claws reddish brown. Wings: Forewing 3.0-4.0 times longer than wide, minutely hirsute, margins pilose; costal area broadened basally; subcostal area with five to eight distinct costal crossveins proximally; sc-r absent; Rs distally branched, MA either unbranched, bifurcated or trifurcated, MP distally branched or with one or both main branches bifurcated, CuA bifurcated; three or four crossveins between R and Rs. Hindwing as broad or slightly broader than forewing, about 3.0 to 3.5 times as long as wide; two or three distinct costal crossveins proximally; venation similar to forewing, with three crossveins between R and Rs. Male genitalia: 9<sup>th</sup> tergum transversely arched, with a pair of posterolateral, digitiform processes; ectoproct paired, small, roundly inflated ventrad; 11<sup>th</sup> gonocoxite in caudal view ventrally with a pair of acute, hook-like processes. Female genitalia: 7<sup>th</sup> sternum broad, posterior margin distinctly produced; 9<sup>th</sup> gonocoxite broad, apex bearing small, stout gonostylus.
                        </p></sec><sec sec-type="Larvae"><title>Larvae (<xref ref-type="fig" rid="F6">Figs 22–23</xref>).
                        </title><p>Head: yellow to reddish brown. Thorax: pro-, meso- and metathorax orange to reddish brown, with distinct reticulated patterns of yellowish marks. Legs: pale yellow, bearing dense setae; tarsal claws reddish brown; Abdomen: dark purplish or blackish brown dorsally with paired, pale, submedian, comma-shaped marks on each segment; anal prolegs and hooked claws absent; elongated caudal filamentous appendage present; 7 pairs of pale yellow lateral abdominal gills present.</p></sec></tp:treatment-sec><tp:treatment-sec sec-type="Remarks"><title>Remarks.</title><p>The genus <italic><tp:taxon-name>Leptosialis</tp:taxon-name></italic> is the only representative of the <tp:taxon-name>Sialidae</tp:taxon-name> in South Africa. Because wing venation is quite different between the two <italic><tp:taxon-name>Leptosialis</tp:taxon-name></italic> species, it is difficult to find a stable morphological diagnosis for this genus. The male ninth <!--PageBreak-->tergum with a pair of digitiform processes could be the most important character to distinguish <italic><tp:taxon-name>Leptosialis</tp:taxon-name></italic> from its closely related genera, <italic><tp:taxon-name>Stenosialis</tp:taxon-name></italic> and <italic><tp:taxon-name>Austrosialis</tp:taxon-name></italic>.The two species may be distinguished using the following key.
                    </p><fig id="F1" position="float" orientation="portrait"><label>Figures 1–4.</label><caption><p>Habitus images of <italic><tp:taxon-name>Leptosialis</tp:taxon-name></italic> species. <bold>1</bold> <italic><tp:taxon-name>Leptosialis africana</tp:taxon-name></italic> Esben-Petersen, female, holotype <bold>2</bold> same, male <bold>3</bold> <italic><tp:taxon-name>Leptosialis necopinata</tp:taxon-name></italic> sp. n. male, holotype <bold>4</bold> same, female. Scale bars = 5.0 mm</p></caption><graphic xmlns:xlink="http://www.w3.org/1999/xlink" xlink:href="ZooKeys-201-027-g001.jpg" position="float" orientation="portrait" xlink:type="simple"/></fig></tp:treatment-sec><tp:treatment-sec sec-type="Key to Leptosialis"><title>Key to <italic><tp:taxon-name>Leptosialis</tp:taxon-name></italic>
                    </title><table-wrap content-type="key" position="anchor" orientation="portrait"><table><tbody><tr><td rowspan="1" colspan="1">1</td><td rowspan="1" colspan="1">Adults: (<xref ref-type="fig" rid="F1">Figs 1, 2</xref>) Forewing narrowly rounded with MA and both branches of MP simple (<xref ref-type="bibr" rid="B3">Barnard 1931</xref>: fig. 12). Male: terminalia with 11<sup>th</sup> gonocoxite broadly triangular dorsoventrally, with a pair of short, simple hook-like processes ventrally, visible in caudal view. Female: (<xref ref-type="fig" rid="F4">Fig. 15</xref>) 8<sup>th</sup> gonocoxite small, subtriangular. Larvae: (<xref ref-type="fig" rid="F6">Fig. 22</xref>) Head reddish brown; pro-, meso- and metathorax reddish brown, distinctly with reticulated patterns of yellowish marks; abdomen blackish brown
                                    </td><td rowspan="1" colspan="1"><italic><tp:taxon-name>Leptosialis africana</tp:taxon-name></italic>
                                    </td></tr><tr><td rowspan="1" colspan="1">–</td><td rowspan="1" colspan="1">Adults: (<xref ref-type="fig" rid="F1">Figs 3, 4</xref>) Forewing broadly rounded with MA branches bi- and trifurcated and with one or both branches of MP bifurcated (<xref ref-type="fig" rid="F3">Fig. 9</xref>). Male: terminalia with 11<sup>th</sup> gonocoxite narrowly triangular dorsoventrally, with a pair of long, hook-like processes with additional subterminal hook ventrally, visible in caudal view (<xref ref-type="fig" rid="F5">Figs 18-19</xref>). Female: 8<sup>th</sup> gonocoxite large, terminally divided to form a pair of subtriangular lobes, obtusely protruding posterolaterally (<xref ref-type="fig" rid="F5">Fig. 21</xref>). Larvae: (<xref ref-type="fig" rid="F6">Fig. 23</xref>) Head orange, slightly darkened medially on frons; prothorax orange, dorsally with indistinct marks, meso- and metathorax castaneous with reticulated yellowish marks; abdomen dark purplish-brown with paired, pale, submedian, comma-shaped marks on each segment (<xref ref-type="fig" rid="F1">Fig. 1</xref>: <xref ref-type="bibr" rid="B5">Crass 1949</xref>)
                                    </td><td rowspan="1" colspan="1"><italic><tp:taxon-name>Leptosialis necopinata</tp:taxon-name></italic> sp. n.
                                    </td></tr></tbody></table></table-wrap></tp:treatment-sec><tp:treatment-sec><!--Section generated to contain objects referenced in tp:taxon-treatment.--><fig id="F6" position="float" orientation="portrait"><label>Figures 22–23.</label><caption><p><italic><tp:taxon-name>Leptosialis</tp:taxon-name></italic> larvae, showing color patterns on head and thorax <bold>22</bold> <italic><tp:taxon-name>Leptosialis africana</tp:taxon-name></italic> <bold>23</bold> <italic><tp:taxon-name>Leptosialis necopinata</tp:taxon-name></italic> sp. n. Scale bar = 1.0 mm.</p></caption><graphic xmlns:xlink="http://www.w3.org/1999/xlink" xlink:href="ZooKeys-201-027-g006.jpg" position="float" orientation="portrait" xlink:type="simple"/></fig><fig id="F4" position="float" orientation="portrait"><label>Figures 10–15.</label><caption><p><italic><tp:taxon-name>Leptosialis africana</tp:taxon-name></italic> Esben-Petersen. <bold>10</bold> male terminalia, dorsal view 11 male terminalia, ventral view <bold>12</bold> male terminalia, lateral view <bold>13</bold> male terminalia, caudal view <bold>14</bold> female terminalia, lateral view <bold>15</bold> female terminalia, ventral view. T7-9: seventh to ninth tergum; S7-9: seventh to ninth sternum; gx8, 9 <bold>11</bold> eighth, ninth and eleventh gonocoxite; gs9: ninth gonostylus; e: ectoproct. Scale bars = 0.5 mm.</p></caption><graphic xmlns:xlink="http://www.w3.org/1999/xlink" xlink:href="ZooKeys-201-027-g004.jpg" position="float" orientation="portrait" xlink:type="simple"/></fig><fig id="F3" position="float" orientation="portrait"><label>Figure 9.</label><caption><p>Wing venation of <italic><tp:taxon-name>Leptosialis necopinata</tp:taxon-name></italic> sp. n. Scale bar = 5.0 mm.</p></caption><graphic xmlns:xlink="http://www.w3.org/1999/xlink" xlink:href="ZooKeys-201-027-g003.jpg" position="float" orientation="portrait" xlink:type="simple"/></fig><fig id="F5" position="float" orientation="portrait"><label>Figures 16–21.</label><caption><p><italic><tp:taxon-name>Leptosialis necopinata</tp:taxon-name></italic> sp. n. <bold>16</bold> male terminalia, dorsal view <bold>17</bold> male terminalia, ventral view <bold>18</bold> male terminalia, lateral view; <bold>19</bold> male terminalia, caudal view <bold>20</bold> female terminalia, lateral view <bold>21</bold> female terminalia, ventral view. gx8: eighth gonocoxite; gp8: eighth gonapophyses. Scale bars = 0.5 mm.</p></caption><graphic xmlns:xlink="http://www.w3.org/1999/xlink" xlink:href="ZooKeys-201-027-g005.jpg" position="float" orientation="portrait" xlink:type="simple"/></fig></tp:treatment-sec><ref-list><ref id="B3"><mixed-citation xmlns:xlink="http://www.w3.org/1999/xlink" xlink:type="simple"><person-group><name name-style="western"><surname>Barnard</surname><given-names>KH</given-names></name></person-group> (<year>1931</year>)<article-title> The Cape alder-flies</article-title>. <source>Transactions of the Royal Society of South Africa</source><volume>29</volume>: <fpage>169</fpage>–<lpage>184</lpage>.</mixed-citation></ref><ref id="B5"><mixed-citation xmlns:xlink="http://www.w3.org/1999/xlink" xlink:type="simple"><person-group><name name-style="western"><surname>Crass</surname><given-names>RS</given-names></name></person-group> (<year>1949</year>)<article-title> Records of alderflies (Megaloptera) from Natal and the Eastern Cape, with a description of the larva of <italic>Leptosialis africana</italic> (E.-P.).</article-title><source>Annals of the Natal Museum </source><volume>11</volume> (<issue>3</issue>): <fpage>519</fpage>-<lpage>522</lpage>.</mixed-citation></ref></ref-list></tp:taxon-treatment>
