# Supplementary material for: A review of the alderfly genus Leptosialis Esben-Petersen (Megaloptera, Sialidae) with description of a new species from South Africa
Source: Zookeys. 2012 Jun 14;(201):27–41. doi: 10.3897/zookeys.201.2623 (PMC3385847; doi:10.3897/zookeys.201.2623)
Supplement: XML Treatment for Leptosialis africana [file zookeys.201.2623-treatment2.xml]

<!DOCTYPE tp:taxon-treatment
  PUBLIC "-//TaxonX//DTD Taxonomic Treatment Publishing DTD v0 20100105//EN" "tax-treatment-NSO.dtd">
<tp:taxon-treatment xmlns:tp="http://www.plazi.org/taxpub"><tp:treatment-meta><mixed-citation publication-type="journal"><person-group><name><surname>Price</surname><given-names>Benjamin W.</given-names></name><name><surname>Liu</surname><given-names>Xingyue</given-names></name><name><surname>de Moor</surname><given-names>Ferdy C.</given-names></name><name><surname>Villet</surname><given-names>Martin H.</given-names></name></person-group><article-title>A review of the alderfly genus 
                    <italic>Leptosialis</italic> Esben-Petersen (Megaloptera, Sialidae) with description of a new species from South Africa
                </article-title><source>Zookeys</source><day>14</day><month>6</month><year>2012</year><volume>2012</volume><issue>201</issue><fpage>27</fpage><lpage>41</lpage><pub-id pub-id-type="doi">10.3897/zookeys.201.2623</pub-id></mixed-citation></tp:treatment-meta><tp:nomenclature><tp:taxon-name>
                        <tp:taxon-name-part taxon-name-part-type="genus">Leptosialis</tp:taxon-name-part>
                        <tp:taxon-name-part taxon-name-part-type="species">africana</tp:taxon-name-part>
                    <object-id xmlns:xlink="http://www.w3.org/1999/xlink" xlink:type="simple">http://species-id.net/wiki/Leptosialis_africana</object-id>
								</tp:taxon-name><tp:taxon-authority>Esben-Petersen</tp:taxon-authority><xref ref-type="fig" rid="F1">Figures 1–2</xref><xref ref-type="fig" rid="F2">5–6</xref><xref ref-type="fig" rid="F4">10–15</xref><xref ref-type="fig" rid="F6">22</xref><tp:nomenclature-citation-list><tp:nomenclature-citation><tp:taxon-name>Leptosialis africana</tp:taxon-name><comment> Esben-Petersen, 1920: 502. Type locality: South Africa (Great Winterhoek Mountains).</comment></tp:nomenclature-citation></tp:nomenclature-citation-list></tp:nomenclature><tp:treatment-sec sec-type="Type material"><title>Type material.</title><p>Holotype, male [see remarks below] (pinned; <xref ref-type="fig" rid="F1">Fig. 1</xref>), South Africa: Western Cape: “G[rea]t. Winterhoek Mts., Tulbagh [<named-content xmlns:xlink="http://www.w3.org/1999/xlink" content-type="dwc:verbatimCoordinates" xlink:type="simple">33°8'S, 19°10'E</named-content>], XI.1916, K.H. Barnard / SAM-MEG-A000041 / Holotype” (SAMC).
                    </p></tp:treatment-sec><tp:treatment-sec sec-type="Other material"><title>Other material.</title><p>1 male (pinned, <xref ref-type="fig" rid="F1">Fig. 2</xref>), South Africa: Western Cape: “G[rea]t. Winterhoek Mts., Tulbagh, [<named-content xmlns:xlink="http://www.w3.org/1999/xlink" content-type="dwc:verbatimCoordinates" xlink:type="simple">33°8'S, 19°10'E</named-content>], XI.1932, K.H. Barnard / SAM-MEG-A000042” (SAMC); 1 female (pinned), South Africa: Western Cape: “Hottentots Holland Mts., Steenbras [<named-content xmlns:xlink="http://www.w3.org/1999/xlink" content-type="dwc:verbatimCoordinates" xlink:type="simple">34°6'S, 18°58'E</named-content>], XI.1932, K.H. Barnard, SAM-MEG-A000043” (SAMC); 1 male (pinned), South Africa: Western Cape: “Caledon Distr., R. Zonder End, Oudebosch [<named-content xmlns:xlink="http://www.w3.org/1999/xlink" content-type="dwc:verbatimCoordinates" xlink:type="simple">34°9'S, 19°54'E</named-content>], XII.1919, K.H. Barnard / 1930-131” (NHM); 2 larvae (in alcohol), South Africa: Western Cape:<!--PageBreak--><!--PageBreak--><!--PageBreak--> “Bettys Bay, Small Vlei [<named-content xmlns:xlink="http://www.w3.org/1999/xlink" content-type="dwc:verbatimCoordinates" xlink:type="simple">34°21'S, 18°56'E</named-content>], 18.I.1957, [A.D. Harrison and J.D. Agnew] / FRW 128C” (AMGS).
                    </p></tp:treatment-sec><tp:treatment-sec sec-type="Diagnosis"><title>Diagnosis.</title><p>The adults of <italic><tp:taxon-name>Leptosialis africana</tp:taxon-name></italic> may be easily distinguished from adults of <italic><tp:taxon-name>Leptosialis necopinata</tp:taxon-name></italic> sp. n. by the shape and venation of the forewing, where the wings of <italic><tp:taxon-name>Leptosialis africana</tp:taxon-name></italic> are narrowly rounded compared to being broadly rounded to truncated in <italic><tp:taxon-name>Leptosialis necopinata</tp:taxon-name></italic> sp. n. In addition, the wings of <italic><tp:taxon-name>Leptosialis africana</tp:taxon-name></italic> show MA and both branches of MP all simple,while <italic><tp:taxon-name>Leptosialis necopinata</tp:taxon-name></italic> sp. n. has MA and one or both branches of MP all bearing additional forks. The larvae of <italic><tp:taxon-name>Leptosialis africana</tp:taxon-name></italic> may be distinguished by the reddish brown head and thorax dorsally with distinct yellowish marks that are lacking in <italic><tp:taxon-name>Leptosialis necopinata</tp:taxon-name></italic> sp. n.
                    </p></tp:treatment-sec><tp:treatment-sec sec-type="Description"><title>Description.</title><sec sec-type="Adult male"><title>Adult male (<xref ref-type="fig" rid="F1">Fig. 2</xref>).
                        </title><p>Forewing length 8.1 mm, hindwing length 7.0 mm (n = 1). Head (<xref ref-type="fig" rid="F2">Fig. 5</xref>): pale to dark brown, frons and clypeus black; vertex with a pair of raised black vittae medially and several small, raised, black protrusions laterally. Compound eyes blackish brown, strongly produced. Antennae dark brown, pilose, approximately half the length of the forewing. Mouthparts yellowish brown, diminutive. Thorax (<xref ref-type="fig" rid="F2">Fig. 5</xref>): entirely blackish brown. Legs yellow, bearing dense yellowish setae; coxae blackish brown; femora pale brown; 1<sup>st</sup>-3<sup>rd</sup> tarsomeres distally pale brown; 4<sup>th</sup> and 5<sup>th</sup> tarsomeres brown; tarsal claws reddish brown. Wings narrowly rounded, brown, slightly darker proximally; veins brown. Forewing nearly 4.0 times as long as wide; five to eight distinct costal crossveins proximally; sc-r absent; Rs distally branched, MA unbranched, MP distally branched, and CuA bifurcated; three or four crossveins between R and Rs. Hindwing slightly broader than forewing, about 3.5 times as long as wide; two or three distinct costal crossveins proximally; venation similar to forewing, with three crossveins between R and Rs. Abdomen: blackish brown. Terminalia (<xref ref-type="fig" rid="F4">Figs 10–13</xref>) with 9<sup>th</sup> tergum transversely arched, with a pair of digitiform processes posterolaterally that curve slightly ventromedially; anterior and posterior margins slightly concave arcuately in dorsal view; 9<sup>th</sup> sternum slightly longer than 9<sup>th</sup> tergum; posterior margin moderately produced; 9<sup>th</sup> gonocoxite in lateral view nearly elliptical; ectoproct paired, small, roundly inflated ventrad; 11<sup>th</sup> gonocoxite broadly triangular dorsoventrally, dorsal margin slightly sinuous in dorsal view, with a pair of short and acutely hook-like processes ventrally in caudal view.
                        </p></sec><sec sec-type="Adult female"><title>Adult female (<xref ref-type="fig" rid="F1">Figs 1</xref>, <xref ref-type="fig" rid="F2">6</xref>).
                        </title><p>Forewing length 11.1 mm, hindwing length 10.2 mm (n = 2). Larger than male, but similar in colouration and venation. Terminalia (<xref ref-type="fig" rid="F4">Figs 14-15</xref>) with 7<sup>th</sup> sternum broad, posterior margin distinctly produced; 8<sup>th</sup> gonocoxite rather small, subtriangular; 9<sup>th</sup> gonocoxite broad; apex with small, stout gonostylus, ectoproct feebly sclerotized, small, suboval.
                        </p></sec><sec sec-type="Larva"><title>Larva (<xref ref-type="fig" rid="F6">Fig. 22</xref>).
                        </title><p>Head reddish brown; thorax reddish brown, distinctly marked with complicate patterns of yellowish marks; legs pale yellow, bearing dense setae, tarsal claws reddish brown. Abdomen blackish brown dorsally with pale yellow lateral abdominal gills.</p></sec></tp:treatment-sec><tp:treatment-sec sec-type="Distribution"><title>Distribution.</title><p>South Africa: Western Cape (<xref ref-type="fig" rid="F6">Fig. 24</xref>).
                    </p></tp:treatment-sec><tp:treatment-sec sec-type="Remarks"><title>Remarks.</title><p>The type specimen was noted by Esben-Petersen in his description as male, but its abdomen and genitalia are now lost. This species of alderfly shows sexual <!--PageBreak-->dimorphism, with females being larger than males. Although it lacks an abdomen, the holotype is probably a female, based on comparison with confirmed male and female specimens, and contrary to the original description.</p><fig id="F2" position="float" orientation="portrait"><label>Figures 5–8.</label><caption><p>Head and prothorax of <italic><tp:taxon-name>Leptosialis</tp:taxon-name></italic>. <bold>5</bold> <italic><tp:taxon-name>Leptosialis africana</tp:taxon-name></italic>, head and pronotum of male adult, dorsal view <bold>6</bold> same of female adult, dorsal view <bold>7</bold> <italic><tp:taxon-name>Leptosialis necopinata</tp:taxon-name></italic> sp. n., head and pronotum of larva, dorsal view <bold>8</bold> same, head of larva, ventral view. Scale bar = 1.0 mm.</p></caption><graphic xmlns:xlink="http://www.w3.org/1999/xlink" xlink:href="ZooKeys-201-027-g002.jpg" position="float" orientation="portrait" xlink:type="simple"/></fig><fig id="F3" position="float" orientation="portrait"><label>Figure 9.</label><caption><p>Wing venation of <italic><tp:taxon-name>Leptosialis necopinata</tp:taxon-name></italic> sp. n. Scale bar = 5.0 mm.</p></caption><graphic xmlns:xlink="http://www.w3.org/1999/xlink" xlink:href="ZooKeys-201-027-g003.jpg" position="float" orientation="portrait" xlink:type="simple"/></fig><fig id="F4" position="float" orientation="portrait"><label>Figures 10–15.</label><caption><p><italic><tp:taxon-name>Leptosialis africana</tp:taxon-name></italic> Esben-Petersen. <bold>10</bold> male terminalia, dorsal view 11 male terminalia, ventral view <bold>12</bold> male terminalia, lateral view <bold>13</bold> male terminalia, caudal view <bold>14</bold> female terminalia, lateral view <bold>15</bold> female terminalia, ventral view. T7-9: seventh to ninth tergum; S7-9: seventh to ninth sternum; gx8, 9 <bold>11</bold> eighth, ninth and eleventh gonocoxite; gs9: ninth gonostylus; e: ectoproct. Scale bars = 0.5 mm.</p></caption><graphic xmlns:xlink="http://www.w3.org/1999/xlink" xlink:href="ZooKeys-201-027-g004.jpg" position="float" orientation="portrait" xlink:type="simple"/></fig></tp:treatment-sec><tp:treatment-sec><!--Section generated to contain objects referenced in tp:taxon-treatment.--><fig id="F1" position="float" orientation="portrait"><label>Figures 1–4.</label><caption><p>Habitus images of <italic><tp:taxon-name>Leptosialis</tp:taxon-name></italic> species. <bold>1</bold> <italic><tp:taxon-name>Leptosialis africana</tp:taxon-name></italic> Esben-Petersen, female, holotype <bold>2</bold> same, male <bold>3</bold> <italic><tp:taxon-name>Leptosialis necopinata</tp:taxon-name></italic> sp. n. male, holotype <bold>4</bold> same, female. Scale bars = 5.0 mm</p></caption><graphic xmlns:xlink="http://www.w3.org/1999/xlink" xlink:href="ZooKeys-201-027-g001.jpg" position="float" orientation="portrait" xlink:type="simple"/></fig><fig id="F6" position="float" orientation="portrait"><label>Figures 22–23.</label><caption><p><italic><tp:taxon-name>Leptosialis</tp:taxon-name></italic> larvae, showing color patterns on head and thorax <bold>22</bold> <italic><tp:taxon-name>Leptosialis africana</tp:taxon-name></italic> <bold>23</bold> <italic><tp:taxon-name>Leptosialis necopinata</tp:taxon-name></italic> sp. n. Scale bar = 1.0 mm.</p></caption><graphic xmlns:xlink="http://www.w3.org/1999/xlink" xlink:href="ZooKeys-201-027-g006.jpg" position="float" orientation="portrait" xlink:type="simple"/></fig></tp:treatment-sec></tp:taxon-treatment>
