# Supplementary material for: A review of the alderfly genus Leptosialis Esben-Petersen (Megaloptera, Sialidae) with description of a new species from South Africa
Source: Zookeys. 2012 Jun 14;(201):27–41. doi: 10.3897/zookeys.201.2623 (PMC3385847; doi:10.3897/zookeys.201.2623)
Supplement: XML Treatment for Leptosialis necopinata [file zookeys.201.2623-treatment3.xml]

<!DOCTYPE tp:taxon-treatment
  PUBLIC "-//TaxonX//DTD Taxonomic Treatment Publishing DTD v0 20100105//EN" "tax-treatment-NSO.dtd">
<tp:taxon-treatment xmlns:tp="http://www.plazi.org/taxpub"><tp:treatment-meta><mixed-citation publication-type="journal"><person-group><name><surname>Price</surname><given-names>Benjamin W.</given-names></name><name><surname>Liu</surname><given-names>Xingyue</given-names></name><name><surname>de Moor</surname><given-names>Ferdy C.</given-names></name><name><surname>Villet</surname><given-names>Martin H.</given-names></name></person-group><article-title>A review of the alderfly genus 
                    <italic>Leptosialis</italic> Esben-Petersen (Megaloptera, Sialidae) with description of a new species from South Africa
                </article-title><source>Zookeys</source><day>14</day><month>6</month><year>2012</year><volume>2012</volume><issue>201</issue><fpage>27</fpage><lpage>41</lpage><pub-id pub-id-type="doi">10.3897/zookeys.201.2623</pub-id></mixed-citation></tp:treatment-meta><tp:nomenclature><tp:taxon-name>
                        <tp:taxon-name-part taxon-name-part-type="genus">Leptosialis</tp:taxon-name-part>
                        <tp:taxon-name-part taxon-name-part-type="species">necopinata</tp:taxon-name-part>
                    <object-id xmlns:xlink="http://www.w3.org/1999/xlink" xlink:type="simple">urn:lsid:zoobank.org:act:0DC77737-04AC-49B5-A2CF-3B2A09201DEA</object-id>
								<object-id xmlns:xlink="http://www.w3.org/1999/xlink" xlink:type="simple">http://species-id.net/wiki/Leptosialis_necopinata</object-id>
								</tp:taxon-name><tp:taxon-authority>Price, Liu, de Moor &amp; Villet</tp:taxon-authority><tp:taxon-status xmlns:xlink="http://www.w3.org/1999/xlink" xlink:type="simple">sp. n.</tp:taxon-status><xref ref-type="fig" rid="F1">Figures 3–4</xref><xref ref-type="fig" rid="F2">7</xref><xref ref-type="fig" rid="F3">-9</xref><xref ref-type="fig" rid="F5">16–21</xref><xref ref-type="fig" rid="F6">23</xref></tp:nomenclature><tp:treatment-sec sec-type="Type locality"><title>Type locality.</title><p>South Africa: KwaZulu-Natal: Kokstad [<named-content xmlns:xlink="http://www.w3.org/1999/xlink" content-type="dwc:verbatimCoordinates" xlink:type="simple">30°33'S, 29°25'E</named-content>].
                    </p></tp:treatment-sec><tp:treatment-sec sec-type="Type material"><title>Type material.</title><p>Holotype, male (pinned; <xref ref-type="fig" rid="F1">Fig. 3</xref>), SOUTH AFRICA: KwaZulu-Natal: “Kokstad [<named-content xmlns:xlink="http://www.w3.org/1999/xlink" content-type="dwc:verbatimCoordinates" xlink:type="simple">30°33'S, 29°25'E</named-content>], I.1941, [possibly R.S. Crass] / GEN 2081A / HOLOTYPE” (AMGS). Paratypes, 1 male, 5 female (all pinned), same data as holotype, male “GEN 2081B / PARATYPE” females “GEN 2081C / PARATYPE” (AMGS).
                    </p></tp:treatment-sec><tp:treatment-sec sec-type="Other material"><title>Other material.</title><p>SOUTH AFRICA: 1 female (pinned), Eastern Cape: “Maclear Municipal Dam [<named-content xmlns:xlink="http://www.w3.org/1999/xlink" content-type="dwc:verbatimCoordinates" xlink:type="simple">31°4'0"S, 28°18'36"E</named-content>], 27.III.1993 [F.C. de Moor and H.M. Barber-James] / ECR 124S” (AMGS); 2 female (pinned), KwaZulu-Natal: “Tugela river [<named-content xmlns:xlink="http://www.w3.org/1999/xlink" content-type="dwc:verbatimCoordinates" xlink:type="simple">30°6'0"S, 29°11'24"E</named-content>], 15.XI.1959, [M. Chutter] / GEN 380H” (AMGS); 3 larvae (in alcohol), KwaZulu-Natal: “Mooi River [<named-content xmlns:xlink="http://www.w3.org/1999/xlink" content-type="dwc:verbatimCoordinates" xlink:type="simple">29°15'0"S, 29°58'12"E</named-content>], 15.VI.1995, [C.W.S. Dickens] / MOI 52K” (AMGS); 4 larvae (in alcohol), KwaZulu-Natal: “Mooi River [<named-content xmlns:xlink="http://www.w3.org/1999/xlink" content-type="dwc:verbatimCoordinates" xlink:type="simple">29°21'36"S, 29°53'24"E</named-content>], 4.I.1996, [F.C. de Moor, C.W.S. Dickens &amp; R.S. Crass] / MOI 69H” (AMGS).
                    </p></tp:treatment-sec><tp:treatment-sec sec-type="Etymology"><title>Etymology.</title><p>The specific epithet ‘<italic>necopinata</italic>’ is a feminine adjective in the second declension which refers to the Latin for unexpected or unforeseen, following the discovery of the adults strikingly different from <italic><tp:taxon-name>Leptosialis africana</tp:taxon-name></italic> and relating to the unforeseen occurrence of this second species in the relatively well-sampled waters of South Africa.
                    </p></tp:treatment-sec><tp:treatment-sec sec-type="Diagnosis"><title>Diagnosis.</title><p>The adults of <italic><tp:taxon-name>Leptosialis necopinata</tp:taxon-name></italic> sp. n. may be easily distinguished from adults of <italic><tp:taxon-name>Leptosialis africana</tp:taxon-name></italic> in having broadly rounded to truncated wings compared to narrowly rounded wings in the latter species. In addition the forewing venation of <italic><tp:taxon-name>Leptosialis necopinata</tp:taxon-name></italic> sp. n. has MA and one or both branches of MP all forked distally, whereas those of <italic><tp:taxon-name>Leptosialis africana</tp:taxon-name></italic> are fused into three simple veins. The larvae of <italic><tp:taxon-name>Leptosialis necopinata</tp:taxon-name></italic> sp. n. can be distinguished from <italic><tp:taxon-name>Leptosialis africana</tp:taxon-name></italic> by the paler colouration of head and thorax, which lack distinct marks on the vertex and pronotum.
                    </p></tp:treatment-sec><tp:treatment-sec sec-type="Description"><title>Description.</title><sec sec-type="Adult male"><title>Adult male (<xref ref-type="fig" rid="F1">Fig. 3</xref>).
                        </title><p>Forewing length 10.6 mm, hindwing length 9.8 mm (n = 2).</p><p>Head (<xref ref-type="fig" rid="F2">Fig. 7</xref>) black, slightly pale brown surrounding posterior margin of compound eyes; vertex with a pair of raised black vittae medially, and several small raised black protrusions laterally Compound eyes blackish brown, strongly produced. Antennae blackish brown, pilose, approximately half the length of the forewing. Mouthparts blackish brown. Thorax (<xref ref-type="fig" rid="F2">Fig. 8</xref>) entirely black. Legs dark brown throughout, bearing dense brown setae; tarsal claws reddish brown. Wings (<xref ref-type="fig" rid="F3">Fig. 9</xref>) distally broadly rounded to truncate, brown, slightly darker proximally; veins brown. Forewing approximately 3.0 times as<!--PageBreak--> long as wide; proximally with five to eight distinct costal crossveins; sc-r absent; RS distally branched, MA bifurcated or trifurcated, MP with one or both main branches bifurcated, and CuA bifurcated, three or four crossveins between R and Rs. Hindwing as broad as forewing, about 3.0 times as long as wide; with two or three distinct costal crossveins proximally; venation similar to forewing, with three crossveins between R and Rs. Abdomen blackish brown. Terminalia (<xref ref-type="fig" rid="F5">Figs 16</xref>–19) with 9<sup>th</sup> tergum transversely arched, with a pair of digitiform processes posterolaterally that curve slightly ventromedially; anterior and posterior margins slightly arcuately concave in dorsal view; 9<sup>th</sup> sternum slightly longer than 9<sup>th</sup> tergum, posterior margin moderately produced; 9<sup>th</sup> gonocoxite in lateral view nearly elliptical; ectoproct paired, small, roundly inflated ventrad; 11<sup>th</sup> gonocoxite broadly triangular dorsoventrally, dorsal margin slightly sinuous in dorsal view, ventrally with a pair of acute hook-like processes in caudal view, in lateral view ventral processes with an anteriorly directed, hook-shaped accessory protuberance one third along its length.
                        </p></sec><sec sec-type="Adult female"><title>Adult female (<xref ref-type="fig" rid="F1">Fig. 4</xref>).
                        </title><p>Forewing length 11.7 mm, range 11–12 mm, hindwing length 10.4 mm, range 10–11 mm (n = 5). Larger than male, but similar in colouration and wing venation. Head pale to dark brown, with frons and clypeus black; vertex with a pair of raised black vittae medially, and several small raised black markings <!--PageBreak-->laterally. Terminalia (<xref ref-type="fig" rid="F5">Figs 20–21</xref>) with 7<sup>th</sup> sternum broad, with posterior margin feebly produced; 8<sup>th</sup> gonocoxite almost separated into a pair of subtriangular lobes, which are obtusely protruding posterolaterally; 9<sup>th</sup> gonocoxite broad, apex with small, stout gonostylus; ectoproct feebly sclerotized, small, suboval.
                        </p></sec><sec sec-type="Larva"><title>Larva</title><p>Head (<xref ref-type="fig" rid="F2">Figs 7</xref>, 8, 23) yellow, slightly darkended medially on frons. Prothorax (<xref ref-type="fig" rid="F2">Fig. 7</xref>) yellow to orange, dorsally with indistinct markings, meso- and metathorax castaneous with reticulated yellowish markings; Legs pale yellow, bearing dense setae,<!--PageBreak--><!--PageBreak--> tarsal claws reddish brown; Abdomen dark purplish-brown dorsally with paired, pale, submedian, comma-shaped marks on each segment; lateral abdominal gills pale yellow.
                        </p></sec></tp:treatment-sec><tp:treatment-sec sec-type="Distribution"><title>Distribution.</title><p>South Africa: Eastern Cape and KwaZulu-Natal provinces (<xref ref-type="fig" rid="F7">Fig. 24</xref>).
                    </p></tp:treatment-sec><tp:treatment-sec sec-type="Remarks"><title>Remarks.</title><p>The larvae of <italic><tp:taxon-name>Leptosialis necopinata</tp:taxon-name></italic> sp. n. have been described in detail by <xref ref-type="bibr" rid="B5">Crass (1949)</xref>.
                    </p><fig id="F5" position="float" orientation="portrait"><label>Figures 16–21.</label><caption><p><italic><tp:taxon-name>Leptosialis necopinata</tp:taxon-name></italic> sp. n. <bold>16</bold> male terminalia, dorsal view <bold>17</bold> male terminalia, ventral view <bold>18</bold> male terminalia, lateral view; <bold>19</bold> male terminalia, caudal view <bold>20</bold> female terminalia, lateral view <bold>21</bold> female terminalia, ventral view. gx8: eighth gonocoxite; gp8: eighth gonapophyses. Scale bars = 0.5 mm.</p></caption><graphic xmlns:xlink="http://www.w3.org/1999/xlink" xlink:href="ZooKeys-201-027-g005.jpg" position="float" orientation="portrait" xlink:type="simple"/></fig><fig id="F6" position="float" orientation="portrait"><label>Figures 22–23.</label><caption><p><italic><tp:taxon-name>Leptosialis</tp:taxon-name></italic> larvae, showing color patterns on head and thorax <bold>22</bold> <italic><tp:taxon-name>Leptosialis africana</tp:taxon-name></italic> <bold>23</bold> <italic><tp:taxon-name>Leptosialis necopinata</tp:taxon-name></italic> sp. n. Scale bar = 1.0 mm.</p></caption><graphic xmlns:xlink="http://www.w3.org/1999/xlink" xlink:href="ZooKeys-201-027-g006.jpg" position="float" orientation="portrait" xlink:type="simple"/></fig><fig id="F7" position="float" orientation="portrait"><label>Figure 24.</label><caption><p>Distribution map of specimens housed in the Iziko and Albany Museums in South Africa. <italic><tp:taxon-name>Leptosialis africana</tp:taxon-name></italic>: open squares, <italic><tp:taxon-name>Leptosialis necopinata</tp:taxon-name></italic>sp. n.: open diamonds. Type localities for each species indicated with “+”. Shading indicates elevation.</p></caption><graphic xmlns:xlink="http://www.w3.org/1999/xlink" xlink:href="ZooKeys-201-027-g007.jpg" position="float" orientation="portrait" xlink:type="simple"/></fig></tp:treatment-sec><tp:treatment-sec><!--Section generated to contain objects referenced in tp:taxon-treatment.--><fig id="F1" position="float" orientation="portrait"><label>Figures 1–4.</label><caption><p>Habitus images of <italic><tp:taxon-name>Leptosialis</tp:taxon-name></italic> species. <bold>1</bold> <italic><tp:taxon-name>Leptosialis africana</tp:taxon-name></italic> Esben-Petersen, female, holotype <bold>2</bold> same, male <bold>3</bold> <italic><tp:taxon-name>Leptosialis necopinata</tp:taxon-name></italic> sp. n. male, holotype <bold>4</bold> same, female. Scale bars = 5.0 mm</p></caption><graphic xmlns:xlink="http://www.w3.org/1999/xlink" xlink:href="ZooKeys-201-027-g001.jpg" position="float" orientation="portrait" xlink:type="simple"/></fig><fig id="F2" position="float" orientation="portrait"><label>Figures 5–8.</label><caption><p>Head and prothorax of <italic><tp:taxon-name>Leptosialis</tp:taxon-name></italic>. <bold>5</bold> <italic><tp:taxon-name>Leptosialis africana</tp:taxon-name></italic>, head and pronotum of male adult, dorsal view <bold>6</bold> same of female adult, dorsal view <bold>7</bold> <italic><tp:taxon-name>Leptosialis necopinata</tp:taxon-name></italic> sp. n., head and pronotum of larva, dorsal view <bold>8</bold> same, head of larva, ventral view. Scale bar = 1.0 mm.</p></caption><graphic xmlns:xlink="http://www.w3.org/1999/xlink" xlink:href="ZooKeys-201-027-g002.jpg" position="float" orientation="portrait" xlink:type="simple"/></fig><fig id="F3" position="float" orientation="portrait"><label>Figure 9.</label><caption><p>Wing venation of <italic><tp:taxon-name>Leptosialis necopinata</tp:taxon-name></italic> sp. n. Scale bar = 5.0 mm.</p></caption><graphic xmlns:xlink="http://www.w3.org/1999/xlink" xlink:href="ZooKeys-201-027-g003.jpg" position="float" orientation="portrait" xlink:type="simple"/></fig></tp:treatment-sec><ref-list><ref id="B5"><mixed-citation xmlns:xlink="http://www.w3.org/1999/xlink" xlink:type="simple"><person-group><name name-style="western"><surname>Crass</surname><given-names>RS</given-names></name></person-group> (<year>1949</year>)<article-title> Records of alderflies (Megaloptera) from Natal and the Eastern Cape, with a description of the larva of <italic>Leptosialis africana</italic> (E.-P.).</article-title><source>Annals of the Natal Museum </source><volume>11</volume> (<issue>3</issue>): <fpage>519</fpage>-<lpage>522</lpage>.</mixed-citation></ref></ref-list></tp:taxon-treatment>
